# Supplementary material for: The role of Pb oxidation state of the precursor in the formation of 2D perovskite microplates
Source: Nanoscale. 2023 Mar 2;15(13):6285–94. doi: 10.1039/d2nr06509f (PMC10065060; doi:10.1039/d2nr06509f)
Supplement: NR-015-D2NR06509F-s002 [file NR-015-D2NR06509F-s002.zip]

Archive with 4 entries (4 files):
- In-situ videos for review/SI video 1_16x.mp4
- In-situ videos for review/SI video 2.mp4
- In-situ videos for review/SI video 3_16x.mp4
- In-situ videos for review/SI video 4.mp4
