# Supplementary material for: The role of Pb oxidation state of the precursor in the formation of 2D perovskite microplates
Source: Nanoscale. 2023 Mar 2;15(13):6285–94. doi: 10.1039/d2nr06509f (PMC10065060; doi:10.1039/d2nr06509f)
Supplement: NR-015-D2NR06509F-s003 [file NR-015-D2NR06509F-s003.zip]

Archive with 2 entries (2 files):
- RT_SCXRD/PbI2_SCXRD.m4v
- RT_SCXRD/PbO2_SCXRD.m4v
